# Supplementary material for: Thermal Conductivity and Dynamic Viscosity of Water-Based Al2O3 and Polyurethane-Nanoencapsulated n-Nonadecane Nanofluids: A Comparative Experimental Study of Mono and Hybrid Formulations
Source: Nanomaterials (Basel). 2026 Jun 15;16(12):746. doi: 10.3390/nano16120746 (PMC13304567; doi:10.3390/nano16120746)
Supplement: Supplementary file 1 [file nanomaterials-16-00746-s001.zip]

Archive with 1 entries (1 files):
- nanomaterials-4373386-supplementary.pdf
